# Supplementary material for: Evolutionary loss of peroxisomes – not limited to parasites
Source: Biol Direct. 2015 Dec 23;10:74. doi: 10.1186/s13062-015-0101-6 (PMC4690255; doi:10.1186/s13062-015-0101-6)
Supplement: Additional file 1: Table S1. — Table of genomes used in the analysis with the count of assigned orthologous groups (NOGs). (XLS 59 kb) [file 13062_2015_101_MOESM1_ESM.xls]

## Sheet: Genomes
Organism	Parasitic	Peroxisomes	N. of predicted protein sequences	N. of unique EggNOG groups	Source	NCBI taxonomy
Amphimedon queenslandica	no	yes	29883	7271	ensemblgenomes.org	Metazoa	Porifera	Demospongiae	Haplosclerida	Niphatidae	Amphimedon	Amphimedon queenslandica
Trichoplax adhaerens	no	yes	11520	6892	ensemblgenomes.org	Metazoa	Placozoa	Trichoplax	Trichoplax adhaerens
Nematostella vectensis	no	yes	24979	9526	ensemblgenomes.org	Metazoa	Eumetazoa	Cnidaria	Anthozoa	Hexacorallia	Actiniaria	Edwardsiidae	Nematostella	Nematostella vectensis
Trichinella spiralis	yes	no	16380	4824	ensemblgenomes.org	Metazoa	Eumetazoa	Bilateria	Protostomia	Ecdysozoa	Nematoda	Enoplea	Dorylaimia	Trichocephalida	Trichinellidae	Trichinella	Trichinella spiralis
Trichuris suis	yes	no	28748	4756	ncbi.nig.gov	Metazoa	Eumetazoa	Bilateria	Protostomia	Ecdysozoa	Nematoda	Enoplea	Dorylaimia	Trichocephalida	Trichuridae	Trichuris	Trichuris suis
Trichuris trichiura	yes	no	9704	5199	ncbi.nig.gov	Metazoa	Eumetazoa	Bilateria	Protostomia	Ecdysozoa	Nematoda	Enoplea	Dorylaimia	Trichocephalida	Trichuridae	Trichuris	Trichuris trichiura
Pristionchus pacificus	no	yes	29644	5937	ensemblgenomes.org	Metazoa	Eumetazoa	Bilateria	Protostomia	Ecdysozoa	Nematoda	Chromadorea	Diplogasterida	Neodiplogasteridae	Pristionchus	Pristionchus pacificus
Caenorhabditis brenneri	no	yes	26076	5971	ensemblgenomes.org	Metazoa	Eumetazoa	Bilateria	Protostomia	Ecdysozoa	Nematoda	Chromadorea	Rhabditida	Rhabditoidea	Rhabditidae	Peloderinae	Caenorhabditis	Caenorhabditis brenneri
Caenorhabditis briggsae	no	yes	46392	6718	ensemblgenomes.org	Metazoa	Eumetazoa	Bilateria	Protostomia	Ecdysozoa	Nematoda	Chromadorea	Rhabditida	Rhabditoidea	Rhabditidae	Peloderinae	Caenorhabditis	Caenorhabditis briggsae
Caenorhabditis elegans	no	yes	31234	6553	ensemblgenomes.org	Metazoa	Eumetazoa	Bilateria	Protostomia	Ecdysozoa	Nematoda	Chromadorea	Rhabditida	Rhabditoidea	Rhabditidae	Peloderinae	Caenorhabditis	Caenorhabditis elegans
Caenorhabditis japonica	no	yes	25870	6614	ensemblgenomes.org	Metazoa	Eumetazoa	Bilateria	Protostomia	Ecdysozoa	Nematoda	Chromadorea	Rhabditida	Rhabditoidea	Rhabditidae	Peloderinae	Caenorhabditis	Caenorhabditis japonica
Caenorhabditis remanei	no	yes	31518	6768	ensemblgenomes.org	Metazoa	Eumetazoa	Bilateria	Protostomia	Ecdysozoa	Nematoda	Chromadorea	Rhabditida	Rhabditoidea	Rhabditidae	Peloderinae	Caenorhabditis	Caenorhabditis remanei
Ascaris suum	yes	yes	18449	6408	wormbase.org	Metazoa	Eumetazoa	Bilateria	Protostomia	Ecdysozoa	Nematoda	Chromadorea	Ascaridida	Ascaridoidea	Ascarididae	Ascaris	Ascaris suum
Brugia malayi	yes	yes	21332	5674	wormbase.org	Metazoa	Eumetazoa	Bilateria	Protostomia	Ecdysozoa	Nematoda	Chromadorea	Spirurida	Filarioidea	Onchocercidae	Brugia	Brugia malayi
Loa loa	yes	yes	15444	5926	broadinstitute.org	Metazoa	Eumetazoa	Bilateria	Protostomia	Ecdysozoa	Nematoda	Chromadorea	Spirurida	Filarioidea	Onchocercidae	Loa	Loa loa
Wuchereria bancrofti	yes	yes	19187	5867	broadinstitute.org	Metazoa	Eumetazoa	Bilateria	Protostomia	Ecdysozoa	Nematoda	Chromadorea	Spirurida	Filarioidea	Onchocercidae	Wuchereria	Wuchereria bancrofti
Ixodes scapularis	no	yes	20486	7988	ensemblgenomes.org	Metazoa	Eumetazoa	Bilateria	Protostomia	Ecdysozoa	Panarthropoda	Arthropoda	Chelicerata	Arachnida	Acari	Parasitiformes	Ixodida	Ixodoidea	Ixodidae	Ixodinae	Ixodes	Ixodes scapularis
Daphnia pulex	no	yes	30894	8092	ensemblgenomes.org	Metazoa	Eumetazoa	Bilateria	Protostomia	Ecdysozoa	Panarthropoda	Arthropoda	Mandibulata	Pancrustacea	Crustacea	Branchiopoda	Phyllopoda	Diplostraca	Cladocera	Anomopoda	Daphniidae	Daphnia	Daphnia pulex
Bombyx mori	no	yes	14623	7767	ensemblgenomes.org	Metazoa	Eumetazoa	Bilateria	Protostomia	Ecdysozoa	Panarthropoda	Arthropoda	Mandibulata	Pancrustacea	Hexapoda	Insecta	Dicondylia	Pterygota	Neoptera	Endopterygota	Amphiesmenoptera	Lepidoptera	Glossata	Neolepidoptera	Heteroneura	Ditrysia	Obtectomera	Bombycoidea	Bombycidae	Bombycinae	Bombyx	Bombyx mori
Danaus plexippus	no	yes	16254	8175	ensemblgenomes.org	Metazoa	Eumetazoa	Bilateria	Protostomia	Ecdysozoa	Panarthropoda	Arthropoda	Mandibulata	Pancrustacea	Hexapoda	Insecta	Dicondylia	Pterygota	Neoptera	Endopterygota	Amphiesmenoptera	Lepidoptera	Glossata	Neolepidoptera	Heteroneura	Ditrysia	Obtectomera	Papilionoidea	Nymphalidae	Danainae	Danaini	Danaina	Danaus	Danaus	Danaus plexippus
Heliconius melpomene	no	yes	12829	7666	ensemblgenomes.org	Metazoa	Eumetazoa	Bilateria	Protostomia	Ecdysozoa	Panarthropoda	Arthropoda	Mandibulata	Pancrustacea	Hexapoda	Insecta	Dicondylia	Pterygota	Neoptera	Endopterygota	Amphiesmenoptera	Lepidoptera	Glossata	Neolepidoptera	Heteroneura	Ditrysia	Obtectomera	Papilionoidea	Nymphalidae	Heliconiinae	Heliconiini	Heliconius	Heliconius melpomene
Tribolium castaneum	no	yes	14909	7621	ensemblgenomes.org	Metazoa	Eumetazoa	Bilateria	Protostomia	Ecdysozoa	Panarthropoda	Arthropoda	Mandibulata	Pancrustacea	Hexapoda	Insecta	Dicondylia	Pterygota	Neoptera	Endopterygota	Coleoptera	Polyphaga	Cucujiformia	Tenebrionoidea	Tenebrionidae	Tenebrionidae incertae sedis	Tribolium	Tribolium castaneum
Drosophila ananassae	no	yes	75170	8907	ensemblgenomes.org	Metazoa	Eumetazoa	Bilateria	Protostomia	Ecdysozoa	Panarthropoda	Arthropoda	Mandibulata	Pancrustacea	Hexapoda	Insecta	Dicondylia	Pterygota	Neoptera	Endopterygota	Diptera	Brachycera	Muscomorpha	Eremoneura	Cyclorrhapha	Schizophora	Acalyptratae	Ephydroidea	Drosophilidae	Drosophilinae	Drosophilini	Drosophilina	Drosophiliti	Drosophila	Sophophora	melanogaster group	ananassae subgroup	ananassae species complex	Drosophila ananassae
Drosophila erecta	no	yes	53051	8847	ensemblgenomes.org	Metazoa	Eumetazoa	Bilateria	Protostomia	Ecdysozoa	Panarthropoda	Arthropoda	Mandibulata	Pancrustacea	Hexapoda	Insecta	Dicondylia	Pterygota	Neoptera	Endopterygota	Diptera	Brachycera	Muscomorpha	Eremoneura	Cyclorrhapha	Schizophora	Acalyptratae	Ephydroidea	Drosophilidae	Drosophilinae	Drosophilini	Drosophilina	Drosophiliti	Drosophila	Sophophora	melanogaster group	melanogaster subgroup	Drosophila erecta
Drosophila melanogaster	no	yes	65095	8924	ensemblgenomes.org	Metazoa	Eumetazoa	Bilateria	Protostomia	Ecdysozoa	Panarthropoda	Arthropoda	Mandibulata	Pancrustacea	Hexapoda	Insecta	Dicondylia	Pterygota	Neoptera	Endopterygota	Diptera	Brachycera	Muscomorpha	Eremoneura	Cyclorrhapha	Schizophora	Acalyptratae	Ephydroidea	Drosophilidae	Drosophilinae	Drosophilini	Drosophilina	Drosophiliti	Drosophila	Sophophora	melanogaster group	melanogaster subgroup	Drosophila melanogaster
Drosophila sechellia	no	yes	64331	8900	ensemblgenomes.org	Metazoa	Eumetazoa	Bilateria	Protostomia	Ecdysozoa	Panarthropoda	Arthropoda	Mandibulata	Pancrustacea	Hexapoda	Insecta	Dicondylia	Pterygota	Neoptera	Endopterygota	Diptera	Brachycera	Muscomorpha	Eremoneura	Cyclorrhapha	Schizophora	Acalyptratae	Ephydroidea	Drosophilidae	Drosophilinae	Drosophilini	Drosophilina	Drosophiliti	Drosophila	Sophophora	melanogaster group	melanogaster subgroup	Drosophila sechellia
Drosophila simulans	no	yes	54748	8765	ensemblgenomes.org	Metazoa	Eumetazoa	Bilateria	Protostomia	Ecdysozoa	Panarthropoda	Arthropoda	Mandibulata	Pancrustacea	Hexapoda	Insecta	Dicondylia	Pterygota	Neoptera	Endopterygota	Diptera	Brachycera	Muscomorpha	Eremoneura	Cyclorrhapha	Schizophora	Acalyptratae	Ephydroidea	Drosophilidae	Drosophilinae	Drosophilini	Drosophilina	Drosophiliti	Drosophila	Sophophora	melanogaster group	melanogaster subgroup	Drosophila simulans
Drosophila yakuba	no	yes	62476	8896	ensemblgenomes.org	Metazoa	Eumetazoa	Bilateria	Protostomia	Ecdysozoa	Panarthropoda	Arthropoda	Mandibulata	Pancrustacea	Hexapoda	Insecta	Dicondylia	Pterygota	Neoptera	Endopterygota	Diptera	Brachycera	Muscomorpha	Eremoneura	Cyclorrhapha	Schizophora	Acalyptratae	Ephydroidea	Drosophilidae	Drosophilinae	Drosophilini	Drosophilina	Drosophiliti	Drosophila	Sophophora	melanogaster group	melanogaster subgroup	Drosophila yakuba
Drosophila persimilis	no	yes	72459	8898	ensemblgenomes.org	Metazoa	Eumetazoa	Bilateria	Protostomia	Ecdysozoa	Panarthropoda	Arthropoda	Mandibulata	Pancrustacea	Hexapoda	Insecta	Dicondylia	Pterygota	Neoptera	Endopterygota	Diptera	Brachycera	Muscomorpha	Eremoneura	Cyclorrhapha	Schizophora	Acalyptratae	Ephydroidea	Drosophilidae	Drosophilinae	Drosophilini	Drosophilina	Drosophiliti	Drosophila	Sophophora	obscura group	pseudoobscura subgroup	Drosophila persimilis
Drosophila pseudoobscura	no	yes	58698	8878	ensemblgenomes.org	Metazoa	Eumetazoa	Bilateria	Protostomia	Ecdysozoa	Panarthropoda	Arthropoda	Mandibulata	Pancrustacea	Hexapoda	Insecta	Dicondylia	Pterygota	Neoptera	Endopterygota	Diptera	Brachycera	Muscomorpha	Eremoneura	Cyclorrhapha	Schizophora	Acalyptratae	Ephydroidea	Drosophilidae	Drosophilinae	Drosophilini	Drosophilina	Drosophiliti	Drosophila	Sophophora	obscura group	pseudoobscura subgroup	Drosophila pseudoobscura
Drosophila grimshawi	no	yes	55403	8800	ensemblgenomes.org	Metazoa	Eumetazoa	Bilateria	Protostomia	Ecdysozoa	Panarthropoda	Arthropoda	Mandibulata	Pancrustacea	Hexapoda	Insecta	Dicondylia	Pterygota	Neoptera	Endopterygota	Diptera	Brachycera	Muscomorpha	Eremoneura	Cyclorrhapha	Schizophora	Acalyptratae	Ephydroidea	Drosophilidae	Drosophilinae	Drosophilini	Drosophilina	Drosophiliti	Drosophila	Hawaiian Drosophila	picture wing clade	grimshawi clade	grimshawi group	grimshawi subgroup	Drosophila grimshawi
Drosophila mojavensis	no	yes	56663	8853	ensemblgenomes.org	Metazoa	Eumetazoa	Bilateria	Protostomia	Ecdysozoa	Panarthropoda	Arthropoda	Mandibulata	Pancrustacea	Hexapoda	Insecta	Dicondylia	Pterygota	Neoptera	Endopterygota	Diptera	Brachycera	Muscomorpha	Eremoneura	Cyclorrhapha	Schizophora	Acalyptratae	Ephydroidea	Drosophilidae	Drosophilinae	Drosophilini	Drosophilina	Drosophiliti	Drosophila	Drosophila	repleta group	mulleri subgroup	mojavensis species complex	Drosophila mojavensis
Drosophila virilis	no	yes	57756	8868	ensemblgenomes.org	Metazoa	Eumetazoa	Bilateria	Protostomia	Ecdysozoa	Panarthropoda	Arthropoda	Mandibulata	Pancrustacea	Hexapoda	Insecta	Dicondylia	Pterygota	Neoptera	Endopterygota	Diptera	Brachycera	Muscomorpha	Eremoneura	Cyclorrhapha	Schizophora	Acalyptratae	Ephydroidea	Drosophilidae	Drosophilinae	Drosophilini	Drosophilina	Drosophiliti	Drosophila	Drosophila	virilis group	Drosophila virilis
Drosophila willistoni	no	yes	63618	8936	ensemblgenomes.org	Metazoa	Eumetazoa	Bilateria	Protostomia	Ecdysozoa	Panarthropoda	Arthropoda	Mandibulata	Pancrustacea	Hexapoda	Insecta	Dicondylia	Pterygota	Neoptera	Endopterygota	Diptera	Brachycera	Muscomorpha	Eremoneura	Cyclorrhapha	Schizophora	Acalyptratae	Ephydroidea	Drosophilidae	Drosophilinae	Drosophilini	Drosophilina	Drosophiliti	Drosophila	Sophophora	willistoni group	willistoni subgroup	Drosophila willistoni
Anopheles gambiae	no	yes	39003	8802	ensemblgenomes.org	Metazoa	Eumetazoa	Bilateria	Protostomia	Ecdysozoa	Panarthropoda	Arthropoda	Mandibulata	Pancrustacea	Hexapoda	Insecta	Dicondylia	Pterygota	Neoptera	Endopterygota	Diptera	Nematocera	Culicomorpha	Culicoidea	Culicidae	Anophelinae	Anopheles	Cellia	Pyretophorus	gambiae species complex	Anopheles gambiae
Aedes aegypti	no	yes	17411	8457	ensemblgenomes.org	Metazoa	Eumetazoa	Bilateria	Protostomia	Ecdysozoa	Panarthropoda	Arthropoda	Mandibulata	Pancrustacea	Hexapoda	Insecta	Dicondylia	Pterygota	Neoptera	Endopterygota	Diptera	Nematocera	Culicomorpha	Culicoidea	Culicidae	Culicinae	Aedini	Aedes	Stegomyia	Aedes aegypti
Culex quinquefasciatus	no	yes	19019	8625	ensemblgenomes.org	Metazoa	Eumetazoa	Bilateria	Protostomia	Ecdysozoa	Panarthropoda	Arthropoda	Mandibulata	Pancrustacea	Hexapoda	Insecta	Dicondylia	Pterygota	Neoptera	Endopterygota	Diptera	Nematocera	Culicomorpha	Culicoidea	Culicidae	Culicinae	Culicini	Culex	Culex	Culex pipiens complex	Culex quinquefasciatus
Apis mellifera	no	yes	11006	7938	ensemblgenomes.org	Metazoa	Eumetazoa	Bilateria	Protostomia	Ecdysozoa	Panarthropoda	Arthropoda	Mandibulata	Pancrustacea	Hexapoda	Insecta	Dicondylia	Pterygota	Neoptera	Endopterygota	Hymenoptera	Apocrita	Aculeata	Apoidea	Apidae	Apinae	Apini	Apis	Apis mellifera
Atta cephalotes	no	yes	18093	8313	ensemblgenomes.org	Metazoa	Eumetazoa	Bilateria	Protostomia	Ecdysozoa	Panarthropoda	Arthropoda	Mandibulata	Pancrustacea	Hexapoda	Insecta	Dicondylia	Pterygota	Neoptera	Endopterygota	Hymenoptera	Apocrita	Aculeata	Vespoidea	Formicidae	Myrmicinae	Attini	Atta	Atta cephalotes
Acyrthosiphon pisum	no	yes	34819	7686	ensemblgenomes.org	Metazoa	Eumetazoa	Bilateria	Protostomia	Ecdysozoa	Panarthropoda	Arthropoda	Mandibulata	Pancrustacea	Hexapoda	Insecta	Dicondylia	Pterygota	Neoptera	Paraneoptera	Hemiptera	Sternorrhyncha	Aphidiformes	Aphidomorpha	Aphidoidea	Aphididae	Aphidinae	Macrosiphini	Acyrthosiphon	Acyrthosiphon pisum
Pediculus humanus	no	yes	10775	8033	ensemblgenomes.org	Metazoa	Eumetazoa	Bilateria	Protostomia	Ecdysozoa	Panarthropoda	Arthropoda	Mandibulata	Pancrustacea	Hexapoda	Insecta	Dicondylia	Pterygota	Neoptera	Paraneoptera	Phthiraptera	Anoplura	Pediculidae	Pediculus	Pediculus humanus
Crassostrea gigas	no	yes	26098	8635	ncbi.nih.gov	Metazoa	Eumetazoa	Bilateria	Protostomia	Lophotrochozoa	Mollusca	Bivalvia	Pteriomorphia	Ostreoida	Ostreoidea	Ostreidae	Crassostrea	Crassostrea gigas
Capitella telata	no	yes	32175	9878	ensemblgenomes.org	Metazoa	Eumetazoa	Bilateria	Protostomia	Lophotrochozoa	Annelida	Polychaeta	Scolecida	Capitellida	Capitellidae	Capitella	Capitella teleta
Schmidtea mediterranea	no	yes	32615	7311	http://smedgd.stowers.org	Metazoa	Eumetazoa	Bilateria	Platyhelminthes	Rhabditophora	Seriata	Tricladida	Continenticola	Geoplanoidea	Dugesiidae	Schmidtea	Schmidtea mediterranea
Gyrodactylus salaris	yes	no	15488	5149	http://invitro.titan.uio.no/gyrodactylus/index.html	Metazoa	Eumetazoa	Bilateria	Platyhelminthes	Monogenea	Monopisthocotylea	Gyrodactylidae	Gyrodactylus	Gyrodactylus salaris
Schistosoma japonicum	yes	no	25276	4686	ncbi.nih.gov	Metazoa	Eumetazoa	Bilateria	Platyhelminthes	Trematoda	Digenea	Strigeidida	Schistosomatoidea	Schistosomatidae	Schistosoma	Schistosoma japonicum
Schistosoma mansoni	yes	no	13171	5660	ensemblgenomes.org	Metazoa	Eumetazoa	Bilateria	Platyhelminthes	Trematoda	Digenea	Strigeidida	Schistosomatoidea	Schistosomatidae	Schistosoma	Schistosoma mansoni
Clonorchis sinensis	yes	no	14060	5755	ncbi.nig.gov	Metazoa	Eumetazoa	Bilateria	Platyhelminthes	Trematoda	Digenea	Opisthorchiida	Opisthorchiata	Opisthorchiidae	Clonorchis	Clonorchis sinensis
Taenia solium	yes	no	12353	5445	bioinformatica.biomedicas.unam.mx	Metazoa	Eumetazoa	Bilateria	Platyhelminthes	Cestoda	Eucestoda	Cyclophyllidea	Taeniidae	Taenia	Taenia solium
Echinococcus multilocularis	yes	no	10490	5484	sanger.ac.uk	Metazoa	Eumetazoa	Bilateria	Platyhelminthes	Cestoda	Eucestoda	Cyclophyllidea	Taeniidae	Echinococcus	Echinococcus multilocularis
Echinococcus granulosus	yes	no	10241	5440	sanger.ac.uk	Metazoa	Eumetazoa	Bilateria	Platyhelminthes	Cestoda	Eucestoda	Cyclophyllidea	Taeniidae	Echinococcus	Echinococcus granulosus
Hymenolepis microstoma	yes	no	10142	4896	sanger.ac.uk	Metazoa	Eumetazoa	Bilateria	Platyhelminthes	Cestoda	Eucestoda	Cyclophyllidea	Hymenolepididae	Hymenolepis	Hymenolepis microstoma
Strongylocentrotus purpuratus	no	yes	28525	9469	ensemblgenomes.org	Metazoa	Eumetazoa	Bilateria	Deuterostomia	Echinodermata	Eleutherozoa	Echinozoa	Echinoidea	Euechinoidea	Echinacea	Echinoida	Strongylocentrotidae	Strongylocentrotus	Strongylocentrotus purpuratus
Branchiostoma floridae	no	yes	50817	10877	genome.jgi-psf.org	Metazoa	Eumetazoa	Bilateria	Deuterostomia	Chordata	Cephalochordata	Branchiostomidae	Branchiostoma	Branchiostoma floridae
Oikopleura dioica	no	no	18020	6229	genoscope.cns.fr	Metazoa	Eumetazoa	Bilateria	Deuterostomia	Chordata	Tunicata	Appendicularia	Oikopleuridae	Oikopleura	Oikopleura dioica
Ciona intestinalis	no	yes	27999	8485	ensemblgenomes.org	Metazoa	Eumetazoa	Bilateria	Deuterostomia	Chordata	Tunicata	Ascidiacea	Enterogona	Phlebobranchia	Cionidae	Ciona	Ciona intestinalis
Ciona savignyi	no	yes	94313	9465	ensemblgenomes.org	Metazoa	Eumetazoa	Bilateria	Deuterostomia	Chordata	Tunicata	Ascidiacea	Enterogona	Phlebobranchia	Cionidae	Ciona	Ciona savignyi
Petromyzon marinus	no	yes	73044	9368	ensemblgenomes.org	Metazoa	Eumetazoa	Bilateria	Deuterostomia	Chordata	Craniata	Vertebrata	Cyclostomata	Hyperoartia	Petromyzontiformes	Petromyzontidae	Petromyzon	Petromyzon marinus
Danio rerio	no	yes	78799	13652	ensemblgenomes.org	Metazoa	Eumetazoa	Bilateria	Deuterostomia	Chordata	Craniata	Vertebrata	Gnathostomata	Teleostomi	Euteleostomi	Actinopterygii	Actinopteri	Neopterygii	Teleostei	Osteoglossocephalai	Clupeocephala	Otomorpha	Ostariophysi	Otophysa	Cypriniphysae	Cypriniformes	Cyprinoidea	Cyprinidae	Danio	Danio rerio
Gadus morhua	no	yes	100531	13685	ensemblgenomes.org	Metazoa	Eumetazoa	Bilateria	Deuterostomia	Chordata	Craniata	Vertebrata	Gnathostomata	Teleostomi	Euteleostomi	Actinopterygii	Actinopteri	Neopterygii	Teleostei	Osteoglossocephalai	Clupeocephala	Euteleosteomorpha	Neoteleostei	Eurypterygia	Ctenosquamata	Acanthomorphata	Paracanthomorphacea	Zeiogadaria	Gadariae	Gadiformes	Gadoidei	Gadidae	Gadus	Gadus morhua
Oreochromis niloticus	no	yes	78431	13388	ensemblgenomes.org	Metazoa	Eumetazoa	Bilateria	Deuterostomia	Chordata	Craniata	Vertebrata	Gnathostomata	Teleostomi	Euteleostomi	Actinopterygii	Actinopteri	Neopterygii	Teleostei	Osteoglossocephalai	Clupeocephala	Euteleosteomorpha	Neoteleostei	Eurypterygia	Ctenosquamata	Acanthomorphata	Euacanthomorphacea	Percomorphaceae	Ovalentaria	Cichlomorphae	Cichliformes	Cichlidae	African cichlids	Pseudocrenilabrinae	Oreochromini	Oreochromis	Oreochromis niloticus
Gasterosteus aculeatus	no	yes	72460	13593	ensemblgenomes.org	Metazoa	Eumetazoa	Bilateria	Deuterostomia	Chordata	Craniata	Vertebrata	Gnathostomata	Teleostomi	Euteleostomi	Actinopterygii	Actinopteri	Neopterygii	Teleostei	Osteoglossocephalai	Clupeocephala	Euteleosteomorpha	Neoteleostei	Eurypterygia	Ctenosquamata	Acanthomorphata	Euacanthomorphacea	Percomorphaceae	Eupercaria	Perciformes	Cottioidei	Gasterosteales	Gasterosteidae	Gasterosteus	Gasterosteus aculeatus
Oryzias latipes	no	yes	148041	14036	ensemblgenomes.org	Metazoa	Eumetazoa	Bilateria	Deuterostomia	Chordata	Craniata	Vertebrata	Gnathostomata	Teleostomi	Euteleostomi	Actinopterygii	Actinopteri	Neopterygii	Teleostei	Osteoglossocephalai	Clupeocephala	Euteleosteomorpha	Neoteleostei	Eurypterygia	Ctenosquamata	Acanthomorphata	Euacanthomorphacea	Percomorphaceae	Ovalentaria	Atherinomorphae	Beloniformes	Adrianichthyoidei	Adrianichthyidae	Oryziinae	Oryzias	Oryzias latipes
Takifugu rubripes	no	yes	77540	13024	ensemblgenomes.org	Metazoa	Eumetazoa	Bilateria	Deuterostomia	Chordata	Craniata	Vertebrata	Gnathostomata	Teleostomi	Euteleostomi	Actinopterygii	Actinopteri	Neopterygii	Teleostei	Osteoglossocephalai	Clupeocephala	Euteleosteomorpha	Neoteleostei	Eurypterygia	Ctenosquamata	Acanthomorphata	Euacanthomorphacea	Percomorphaceae	Eupercaria	Tetraodontiformes	Tetraodontoidei	Tetradontoidea	Tetraodontidae	Takifugu	Takifugu rubripes
Tetraodon nigroviridis	no	yes	71508	13011	ensemblgenomes.org	Metazoa	Eumetazoa	Bilateria	Deuterostomia	Chordata	Craniata	Vertebrata	Gnathostomata	Teleostomi	Euteleostomi	Actinopterygii	Actinopteri	Neopterygii	Teleostei	Osteoglossocephalai	Clupeocephala	Euteleosteomorpha	Neoteleostei	Eurypterygia	Ctenosquamata	Acanthomorphata	Euacanthomorphacea	Percomorphaceae	Eupercaria	Tetraodontiformes	Tetraodontoidei	Tetradontoidea	Tetraodontidae	Tetraodon	Tetraodon nigroviridis
Latimeria chalumnae	no	yes	127478	13741	ensemblgenomes.org	Metazoa	Eumetazoa	Bilateria	Deuterostomia	Chordata	Craniata	Vertebrata	Gnathostomata	Teleostomi	Euteleostomi	Sarcopterygii	Coelacanthimorpha	Coelacanthiformes	Coelacanthidae	Latimeria	Latimeria chalumnae
Xenopus tropicalis	no	yes	66564	13351	ensemblgenomes.org	Metazoa	Eumetazoa	Bilateria	Deuterostomia	Chordata	Craniata	Vertebrata	Gnathostomata	Teleostomi	Euteleostomi	Sarcopterygii	Dipnotetrapodomorpha	Tetrapoda	Amphibia	Batrachia	Anura	Pipoidea	Pipidae	Xenopodinae	Xenopus	Silurana	Xenopus (Silurana) tropicalis
Pelodiscus sinensis	no	yes	69578	13441	ensemblgenomes.org	Metazoa	Eumetazoa	Bilateria	Deuterostomia	Chordata	Craniata	Vertebrata	Gnathostomata	Teleostomi	Euteleostomi	Sarcopterygii	Dipnotetrapodomorpha	Tetrapoda	Amniota	Sauropsida	Sauria	Archelosauria	Testudines	Cryptodira	Trionychia	Trionychidae	Pelodiscus	Pelodiscus sinensis
Gallus gallus	no	yes	62699	12151	ensemblgenomes.org	Metazoa	Eumetazoa	Bilateria	Deuterostomia	Chordata	Craniata	Vertebrata	Gnathostomata	Teleostomi	Euteleostomi	Sarcopterygii	Dipnotetrapodomorpha	Tetrapoda	Amniota	Sauropsida	Sauria	Archelosauria	Archosauria	Dinosauria	Saurischia	Theropoda	Coelurosauria	Aves	Neognathae	Galloanserae	Galliformes	Phasianidae	Phasianinae	Gallus	Gallus gallus
Meleagris gallopavo	no	yes	47730	11546	ensemblgenomes.org	Metazoa	Eumetazoa	Bilateria	Deuterostomia	Chordata	Craniata	Vertebrata	Gnathostomata	Teleostomi	Euteleostomi	Sarcopterygii	Dipnotetrapodomorpha	Tetrapoda	Amniota	Sauropsida	Sauria	Archelosauria	Archosauria	Dinosauria	Saurischia	Theropoda	Coelurosauria	Aves	Neognathae	Galloanserae	Galliformes	Phasianidae	Meleagridinae	Meleagris	Meleagris gallopavo
Taeniopygia guttata	no	yes	78020	12277	ensemblgenomes.org	Metazoa	Eumetazoa	Bilateria	Deuterostomia	Chordata	Craniata	Vertebrata	Gnathostomata	Teleostomi	Euteleostomi	Sarcopterygii	Dipnotetrapodomorpha	Tetrapoda	Amniota	Sauropsida	Sauria	Archelosauria	Archosauria	Dinosauria	Saurischia	Theropoda	Coelurosauria	Aves	Neognathae	Passeriformes	Passeroidea	Estrildidae	Estrildinae	Taeniopygia	Taeniopygia guttata
Anolis carolinensis	no	yes	126084	13185	ensemblgenomes.org	Metazoa	Eumetazoa	Bilateria	Deuterostomia	Chordata	Craniata	Vertebrata	Gnathostomata	Teleostomi	Euteleostomi	Sarcopterygii	Dipnotetrapodomorpha	Tetrapoda	Amniota	Sauropsida	Sauria	Lepidosauria	Squamata	Bifurcata	Unidentata	Episquamata	Toxicofera	Iguania	Iguanidae	Polychrotinae	Anolis	Anolis carolinensis
Ornithorhynchus anatinus	no	yes	160559	14253	ensemblgenomes.org	Metazoa	Eumetazoa	Bilateria	Deuterostomia	Chordata	Craniata	Vertebrata	Gnathostomata	Teleostomi	Euteleostomi	Sarcopterygii	Dipnotetrapodomorpha	Tetrapoda	Amniota	Mammalia	Prototheria	Monotremata	Ornithorhynchidae	Ornithorhynchus	Ornithorhynchus anatinus
Sarcophilus harrisii	no	yes	67820	13973	ensemblgenomes.org	Metazoa	Eumetazoa	Bilateria	Deuterostomia	Chordata	Craniata	Vertebrata	Gnathostomata	Teleostomi	Euteleostomi	Sarcopterygii	Dipnotetrapodomorpha	Tetrapoda	Amniota	Mammalia	Theria	Metatheria	Dasyuromorphia	Dasyuridae	Sarcophilus	Sarcophilus harrisii
Monodelphis domestica	no	yes	141676	14781	ensemblgenomes.org	Metazoa	Eumetazoa	Bilateria	Deuterostomia	Chordata	Craniata	Vertebrata	Gnathostomata	Teleostomi	Euteleostomi	Sarcopterygii	Dipnotetrapodomorpha	Tetrapoda	Amniota	Mammalia	Theria	Metatheria	Didelphimorphia	Didelphidae	Didelphinae	Monodelphis	Monodelphis domestica
Macropus eugenii	no	yes	137646	14278	ensemblgenomes.org	Metazoa	Eumetazoa	Bilateria	Deuterostomia	Chordata	Craniata	Vertebrata	Gnathostomata	Teleostomi	Euteleostomi	Sarcopterygii	Dipnotetrapodomorpha	Tetrapoda	Amniota	Mammalia	Theria	Metatheria	Diprotodontia	Macropodidae	Macropus	Macropus eugenii
Procavia capensis	no	yes	132203	14688	ensemblgenomes.org	Metazoa	Eumetazoa	Bilateria	Deuterostomia	Chordata	Craniata	Vertebrata	Gnathostomata	Teleostomi	Euteleostomi	Sarcopterygii	Dipnotetrapodomorpha	Tetrapoda	Amniota	Mammalia	Theria	Eutheria	Afrotheria	Hyracoidea	Procaviidae	Procavia	Procavia capensis
Loxodonta africana	no	yes	83172	13408	ensemblgenomes.org	Metazoa	Eumetazoa	Bilateria	Deuterostomia	Chordata	Craniata	Vertebrata	Gnathostomata	Teleostomi	Euteleostomi	Sarcopterygii	Dipnotetrapodomorpha	Tetrapoda	Amniota	Mammalia	Theria	Eutheria	Afrotheria	Proboscidea	Elephantidae	Loxodonta	Loxodonta africana
Echinops telfairi	no	yes	179052	14689	ensemblgenomes.org	Metazoa	Eumetazoa	Bilateria	Deuterostomia	Chordata	Craniata	Vertebrata	Gnathostomata	Teleostomi	Euteleostomi	Sarcopterygii	Dipnotetrapodomorpha	Tetrapoda	Amniota	Mammalia	Theria	Eutheria	Afrotheria	Tenrecidae	Tenrecinae	Echinops	Echinops telfairi
Ochotona princeps	no	yes	150253	14794	ensemblgenomes.org	Metazoa	Eumetazoa	Bilateria	Deuterostomia	Chordata	Craniata	Vertebrata	Gnathostomata	Teleostomi	Euteleostomi	Sarcopterygii	Dipnotetrapodomorpha	Tetrapoda	Amniota	Mammalia	Theria	Eutheria	Boreoeutheria	Euarchontoglires	Glires	Lagomorpha	Ochotonidae	Ochotona	Ochotona princeps
Oryctolagus cuniculus	no	yes	78950	14701	ensemblgenomes.org	Metazoa	Eumetazoa	Bilateria	Deuterostomia	Chordata	Craniata	Vertebrata	Gnathostomata	Teleostomi	Euteleostomi	Sarcopterygii	Dipnotetrapodomorpha	Tetrapoda	Amniota	Mammalia	Theria	Eutheria	Boreoeutheria	Euarchontoglires	Glires	Lagomorpha	Leporidae	Oryctolagus	Oryctolagus cuniculus
Cavia porcellus	no	yes	73389	14742	ensemblgenomes.org	Metazoa	Eumetazoa	Bilateria	Deuterostomia	Chordata	Craniata	Vertebrata	Gnathostomata	Teleostomi	Euteleostomi	Sarcopterygii	Dipnotetrapodomorpha	Tetrapoda	Amniota	Mammalia	Theria	Eutheria	Boreoeutheria	Euarchontoglires	Glires	Rodentia	Hystricognathi	Caviidae	Cavia	Cavia porcellus
Dipodomys ordii	no	yes	159609	14582	ensemblgenomes.org	Metazoa	Eumetazoa	Bilateria	Deuterostomia	Chordata	Craniata	Vertebrata	Gnathostomata	Teleostomi	Euteleostomi	Sarcopterygii	Dipnotetrapodomorpha	Tetrapoda	Amniota	Mammalia	Theria	Eutheria	Boreoeutheria	Euarchontoglires	Glires	Rodentia	Sciurognathi	Heteromyidae	Dipodomyinae	Dipodomys	Dipodomys ordii
Ictidomys tridecemlineatus	no	yes	63697	14870	ensemblgenomes.org	Metazoa	Eumetazoa	Bilateria	Deuterostomia	Chordata	Craniata	Vertebrata	Gnathostomata	Teleostomi	Euteleostomi	Sarcopterygii	Dipnotetrapodomorpha	Tetrapoda	Amniota	Mammalia	Theria	Eutheria	Boreoeutheria	Euarchontoglires	Glires	Rodentia	Sciurognathi	Sciuridae	Xerinae	Marmotini	Ictidomys	Ictidomys tridecemlineatus
Mus musculus	no	yes	107659	15753	ensemblgenomes.org	Metazoa	Eumetazoa	Bilateria	Deuterostomia	Chordata	Craniata	Vertebrata	Gnathostomata	Teleostomi	Euteleostomi	Sarcopterygii	Dipnotetrapodomorpha	Tetrapoda	Amniota	Mammalia	Theria	Eutheria	Boreoeutheria	Euarchontoglires	Glires	Rodentia	Sciurognathi	Muroidea	Muridae	Murinae	Mus	Mus	Mus musculus
Rattus norvegicus	no	yes	77964	15095	ensemblgenomes.org	Metazoa	Eumetazoa	Bilateria	Deuterostomia	Chordata	Craniata	Vertebrata	Gnathostomata	Teleostomi	Euteleostomi	Sarcopterygii	Dipnotetrapodomorpha	Tetrapoda	Amniota	Mammalia	Theria	Eutheria	Boreoeutheria	Euarchontoglires	Glires	Rodentia	Sciurognathi	Muroidea	Muridae	Murinae	Rattus	Rattus norvegicus
Callithrix jacchus	no	yes	97155	15807	ensemblgenomes.org	Metazoa	Eumetazoa	Bilateria	Deuterostomia	Chordata	Craniata	Vertebrata	Gnathostomata	Teleostomi	Euteleostomi	Sarcopterygii	Dipnotetrapodomorpha	Tetrapoda	Amniota	Mammalia	Theria	Eutheria	Boreoeutheria	Euarchontoglires	Primates	Haplorrhini	Simiiformes	Platyrrhini	Cebidae	Callitrichinae	Callithrix	Callithrix jacchus
Macaca mulatta	no	yes	162277	16536	ensemblgenomes.org	Metazoa	Eumetazoa	Bilateria	Deuterostomia	Chordata	Craniata	Vertebrata	Gnathostomata	Teleostomi	Euteleostomi	Sarcopterygii	Dipnotetrapodomorpha	Tetrapoda	Amniota	Mammalia	Theria	Eutheria	Boreoeutheria	Euarchontoglires	Primates	Haplorrhini	Simiiformes	Catarrhini	Cercopithecoidea	Cercopithecidae	Cercopithecinae	Macaca	Macaca mulatta
Gorilla gorilla	no	yes	78304	15685	ensemblgenomes.org	Metazoa	Eumetazoa	Bilateria	Deuterostomia	Chordata	Craniata	Vertebrata	Gnathostomata	Teleostomi	Euteleostomi	Sarcopterygii	Dipnotetrapodomorpha	Tetrapoda	Amniota	Mammalia	Theria	Eutheria	Boreoeutheria	Euarchontoglires	Primates	Haplorrhini	Simiiformes	Catarrhini	Hominoidea	Hominidae	Homininae	Gorilla	Gorilla gorilla
Homo sapiens	no	yes	35586	14877	ncbi.nih.gov	Metazoa	Eumetazoa	Bilateria	Deuterostomia	Chordata	Craniata	Vertebrata	Gnathostomata	Teleostomi	Euteleostomi	Sarcopterygii	Dipnotetrapodomorpha	Tetrapoda	Amniota	Mammalia	Theria	Eutheria	Boreoeutheria	Euarchontoglires	Primates	Haplorrhini	Simiiformes	Catarrhini	Hominoidea	Hominidae	Homininae	Homo	Homo sapiens
Pan troglodytes	no	yes	76581	15661	ensemblgenomes.org	Metazoa	Eumetazoa	Bilateria	Deuterostomia	Chordata	Craniata	Vertebrata	Gnathostomata	Teleostomi	Euteleostomi	Sarcopterygii	Dipnotetrapodomorpha	Tetrapoda	Amniota	Mammalia	Theria	Eutheria	Boreoeutheria	Euarchontoglires	Primates	Haplorrhini	Simiiformes	Catarrhini	Hominoidea	Hominidae	Homininae	Pan	Pan troglodytes
Pongo abelii	no	yes	77532	15777	ensemblgenomes.org	Metazoa	Eumetazoa	Bilateria	Deuterostomia	Chordata	Craniata	Vertebrata	Gnathostomata	Teleostomi	Euteleostomi	Sarcopterygii	Dipnotetrapodomorpha	Tetrapoda	Amniota	Mammalia	Theria	Eutheria	Boreoeutheria	Euarchontoglires	Primates	Haplorrhini	Simiiformes	Catarrhini	Hominoidea	Hominidae	Ponginae	Pongo	Pongo abelii
Nomascus leucogenys	no	yes	68278	15464	ensemblgenomes.org	Metazoa	Eumetazoa	Bilateria	Deuterostomia	Chordata	Craniata	Vertebrata	Gnathostomata	Teleostomi	Euteleostomi	Sarcopterygii	Dipnotetrapodomorpha	Tetrapoda	Amniota	Mammalia	Theria	Eutheria	Boreoeutheria	Euarchontoglires	Primates	Haplorrhini	Simiiformes	Catarrhini	Hominoidea	Hylobatidae	Nomascus	Nomascus leucogenys
Tarsius syrichta	no	yes	142117	13954	ensemblgenomes.org	Metazoa	Eumetazoa	Bilateria	Deuterostomia	Chordata	Craniata	Vertebrata	Gnathostomata	Teleostomi	Euteleostomi	Sarcopterygii	Dipnotetrapodomorpha	Tetrapoda	Amniota	Mammalia	Theria	Eutheria	Boreoeutheria	Euarchontoglires	Primates	Haplorrhini	Tarsiiformes	Tarsiidae	Tarsius	Tarsius syrichta
Microcebus murinus	no	yes	92309	14895	ensemblgenomes.org	Metazoa	Eumetazoa	Bilateria	Deuterostomia	Chordata	Craniata	Vertebrata	Gnathostomata	Teleostomi	Euteleostomi	Sarcopterygii	Dipnotetrapodomorpha	Tetrapoda	Amniota	Mammalia	Theria	Eutheria	Boreoeutheria	Euarchontoglires	Primates	Strepsirrhini	Lemuriformes	Cheirogaleidae	Microcebus	Microcebus murinus
Otolemur garnettii	no	yes	65346	15066	ensemblgenomes.org	Metazoa	Eumetazoa	Bilateria	Deuterostomia	Chordata	Craniata	Vertebrata	Gnathostomata	Teleostomi	Euteleostomi	Sarcopterygii	Dipnotetrapodomorpha	Tetrapoda	Amniota	Mammalia	Theria	Eutheria	Boreoeutheria	Euarchontoglires	Primates	Strepsirrhini	Lorisiformes	Galagidae	Otolemur	Otolemur garnettii
Tupaia belangeri	no	yes	117081	14469	ensemblgenomes.org	Metazoa	Eumetazoa	Bilateria	Deuterostomia	Chordata	Craniata	Vertebrata	Gnathostomata	Teleostomi	Euteleostomi	Sarcopterygii	Dipnotetrapodomorpha	Tetrapoda	Amniota	Mammalia	Theria	Eutheria	Boreoeutheria	Euarchontoglires	Scandentia	Tupaiidae	Tupaia	Tupaia belangeri
Ailuropoda melanoleuca	no	yes	73773	15407	ensemblgenomes.org	Metazoa	Eumetazoa	Bilateria	Deuterostomia	Chordata	Craniata	Vertebrata	Gnathostomata	Teleostomi	Euteleostomi	Sarcopterygii	Dipnotetrapodomorpha	Tetrapoda	Amniota	Mammalia	Theria	Eutheria	Boreoeutheria	Laurasiatheria	Carnivora	Caniformia	Ursidae	Ailuropoda	Ailuropoda melanoleuca
Canis familiaris	no	yes	71847	15273	ensemblgenomes.org	Metazoa	Eumetazoa	Bilateria	Deuterostomia	Chordata	Craniata	Vertebrata	Gnathostomata	Teleostomi	Euteleostomi	Sarcopterygii	Dipnotetrapodomorpha	Tetrapoda	Amniota	Mammalia	Theria	Eutheria	Boreoeutheria	Laurasiatheria	Carnivora	Caniformia	Canidae	Canis	Canis lupus	Canis lupus familiaris
Felis catus	no	yes	87205	14390	ensemblgenomes.org	Metazoa	Eumetazoa	Bilateria	Deuterostomia	Chordata	Craniata	Vertebrata	Gnathostomata	Teleostomi	Euteleostomi	Sarcopterygii	Dipnotetrapodomorpha	Tetrapoda	Amniota	Mammalia	Theria	Eutheria	Boreoeutheria	Laurasiatheria	Carnivora	Feliformia	Felidae	Felinae	Felis	Felis catus
Bos taurus	no	yes	69218	15388	ensemblgenomes.org	Metazoa	Eumetazoa	Bilateria	Deuterostomia	Chordata	Craniata	Vertebrata	Gnathostomata	Teleostomi	Euteleostomi	Sarcopterygii	Dipnotetrapodomorpha	Tetrapoda	Amniota	Mammalia	Theria	Eutheria	Boreoeutheria	Laurasiatheria	Cetartiodactyla	Ruminantia	Pecora	Bovidae	Bovinae	Bos	Bos taurus
Sus scrofa	no	yes	75490	14650	ensemblgenomes.org	Metazoa	Eumetazoa	Bilateria	Deuterostomia	Chordata	Craniata	Vertebrata	Gnathostomata	Teleostomi	Euteleostomi	Sarcopterygii	Dipnotetrapodomorpha	Tetrapoda	Amniota	Mammalia	Theria	Eutheria	Boreoeutheria	Laurasiatheria	Cetartiodactyla	Suina	Suidae	Sus	Sus scrofa
Tursiops truncatus	no	yes	74516	14615	ensemblgenomes.org	Metazoa	Eumetazoa	Bilateria	Deuterostomia	Chordata	Craniata	Vertebrata	Gnathostomata	Teleostomi	Euteleostomi	Sarcopterygii	Dipnotetrapodomorpha	Tetrapoda	Amniota	Mammalia	Theria	Eutheria	Boreoeutheria	Laurasiatheria	Cetartiodactyla	Cetacea	Odontoceti	Delphinidae	Tursiops	Tursiops truncatus
Vicugna pacos	no	yes	105102	13121	ensemblgenomes.org	Metazoa	Eumetazoa	Bilateria	Deuterostomia	Chordata	Craniata	Vertebrata	Gnathostomata	Teleostomi	Euteleostomi	Sarcopterygii	Dipnotetrapodomorpha	Tetrapoda	Amniota	Mammalia	Theria	Eutheria	Boreoeutheria	Laurasiatheria	Cetartiodactyla	Tylopoda	Camelidae	Vicugna	Vicugna pacos
Myotis lucifugus	no	yes	89277	14512	ensemblgenomes.org	Metazoa	Eumetazoa	Bilateria	Deuterostomia	Chordata	Craniata	Vertebrata	Gnathostomata	Teleostomi	Euteleostomi	Sarcopterygii	Dipnotetrapodomorpha	Tetrapoda	Amniota	Mammalia	Theria	Eutheria	Boreoeutheria	Laurasiatheria	Chiroptera	Microchiroptera	Vespertilionidae	Myotis	Myotis lucifugus
Pteropus vampyrus	no	yes	89091	15031	ensemblgenomes.org	Metazoa	Eumetazoa	Bilateria	Deuterostomia	Chordata	Craniata	Vertebrata	Gnathostomata	Teleostomi	Euteleostomi	Sarcopterygii	Dipnotetrapodomorpha	Tetrapoda	Amniota	Mammalia	Theria	Eutheria	Boreoeutheria	Laurasiatheria	Chiroptera	Megachiroptera	Pteropodidae	Pteropodinae	Pteropus	Pteropus vampyrus
Erinaceus europaeus	no	yes	153153	14391	ensemblgenomes.org	Metazoa	Eumetazoa	Bilateria	Deuterostomia	Chordata	Craniata	Vertebrata	Gnathostomata	Teleostomi	Euteleostomi	Sarcopterygii	Dipnotetrapodomorpha	Tetrapoda	Amniota	Mammalia	Theria	Eutheria	Boreoeutheria	Laurasiatheria	Insectivora	Erinaceidae	Erinaceinae	Erinaceus	Erinaceus europaeus
Sorex araneus	no	yes	152705	13577	ensemblgenomes.org	Metazoa	Eumetazoa	Bilateria	Deuterostomia	Chordata	Craniata	Vertebrata	Gnathostomata	Teleostomi	Euteleostomi	Sarcopterygii	Dipnotetrapodomorpha	Tetrapoda	Amniota	Mammalia	Theria	Eutheria	Boreoeutheria	Laurasiatheria	Insectivora	Soricidae	Soricinae	Sorex	Sorex araneus
Equus caballus	no	yes	130342	15427	ensemblgenomes.org	Metazoa	Eumetazoa	Bilateria	Deuterostomia	Chordata	Craniata	Vertebrata	Gnathostomata	Teleostomi	Euteleostomi	Sarcopterygii	Dipnotetrapodomorpha	Tetrapoda	Amniota	Mammalia	Theria	Eutheria	Boreoeutheria	Laurasiatheria	Perissodactyla	Equidae	Equus	Equus	Equus caballus
Dasypus novemcinctus	no	yes	152354	14214	ensemblgenomes.org	Metazoa	Eumetazoa	Bilateria	Deuterostomia	Chordata	Craniata	Vertebrata	Gnathostomata	Teleostomi	Euteleostomi	Sarcopterygii	Dipnotetrapodomorpha	Tetrapoda	Amniota	Mammalia	Theria	Eutheria	Xenarthra	Cingulata	Dasypodidae	Dasypus	Dasypus novemcinctus
Choloepus hoffmanni	no	yes	121603	13212	ensemblgenomes.org	Metazoa	Eumetazoa	Bilateria	Deuterostomia	Chordata	Craniata	Vertebrata	Gnathostomata	Teleostomi	Euteleostomi	Sarcopterygii	Dipnotetrapodomorpha	Tetrapoda	Amniota	Mammalia	Theria	Eutheria	Xenarthra	Pilosa	Folivora	Megalonychidae	Choloepus	Choloepus hoffmanni
